# Supplementary material for: Investigation of diets associated with dilated cardiomyopathy in dogs using foodomics analysis
Source: Sci Rep. 2021 Aug 5;11:15881. doi: 10.1038/s41598-021-94464-2 (PMC8342479; doi:10.1038/s41598-021-94464-2)
Supplement: Supplementary file 1 — Supplementary Information. [file 41598_2021_94464_MOESM1_ESM.xlsx]

## Sheet: TABLE
Investigation of diets associated with dilated cardiomyopathy in dogs using foodomics analysis
Caren E. Smith, Laurence D. Parnell, Chao-Qiang Lai, John E. Rush, Lisa M. Freeman
Supplemental Table 1. Biochemical compounds that differ between 3P/FDA and non-3P/FDA diet groups (ordered by P value)
Compound	Functional or Chemical Class	Fold Diff.	Estimate	StdErr	P value	Predictive rank
		3P/FDA vs. non-3P/FDA				(of top 30)
glucuronide of C12H22O4	Partially Characterized Molecules	12.6899	-2.44006	0.128565	1.15e-19	23
X - 25854		10.0831	-2.45335	0.156166	3.73e-17	28
X - 26008		36.7708	-4.05983	0.267872	1.09e-16	21
X - 24842		13.8373	-2.57711	0.173735	2.06e-16	11
X - 23438		3.78698	-1.34908	0.0914811	2.45e-16	6
2'-O-methylcytidine	Pyrimidine Metabolism, Cytidine containing	5.4402	-1.73651	0.122078	7.08e-16	1
3-hydroxy-3-methylglutarate	Mevalonate Metabolism	4.18221	-1.42224	0.10189	1.23e-15	25
glycerophosphoinositol	Phospholipid Metabolism	3.64666	-1.27263	0.0918357	1.51e-15	16
X - 23459		7.30922	-2.01847	0.145941	1.6e-15
X - 23430		16.7434	-3.32808	0.247839	3.76e-15	15
X - 25718		10.5594	-2.3266	0.184165	2.14e-14	4
phenylacetylaspartate	Acetylated Peptides	20.3362	-3.50413	0.278049	2.29e-14	17
hydroquinone beta-D-glucopyranoside	Xenobiotics/Plant Compounds	26.2278	-2.95433	0.237142	3.17e-14
nicotianamine	Xenobiotics/Plant Compounds	15.6074	-3.27777	0.264704	3.75e-14	3
trigonelline (N'-methylnicotinate)	Xenobiotics/Plant Compounds	7.75865	-2.20103	0.180926	6.16e-14	20
X - 23528		14.3832	-2.74535	0.228737	8.95e-14
dimethylarginine (ADMA + SDMA)	Urea cycle; Arginine and Proline Metabolism	6.27941	-1.97536	0.165445	1.03e-13	7
X - 25367		22.4555	-3.2143	0.276307	2.12e-13
X - 19924		14.0858	-3.1056	0.269196	2.66e-13	8
verbascose	Disaccharides and Oligosaccharides	14.289	-3.59154	0.313074	3.1e-13
histidine betaine (hercynine)	Xenobiotics/Plant Compounds	8.30247	-2.39984	0.218392	9.88e-13
X - 23543		13.3565	-2.76347	0.254182	1.31e-12	27
N-monomethylarginine	Urea cycle; Arginine and Proline Metabolism	4.88116	-1.73996	0.161451	1.66e-12	30
glutathione, oxidized (GSSG)	Glutathione Metabolism	11.2011	-2.61224	0.246148	2.49e-12	16
homoarginine	Urea cycle; Arginine and Proline Metabolism	14.0197	-4.32903	0.412322	3.3e-12
methionine sulfone	Methionine, Cysteine, SAM and Taurine Metabolism	8.4766	-1.9762	0.192572	5.99e-12
X - 25242		20.3038	-3.49629	0.341893	6.56e-12	13
X - 23897		29.5671	-3.00429	0.300955	1.22e-11	10
tryptophan betaine	Tryptophan Metabolism	525.208	-5.99533	0.608465	1.7e-11
isocitrate	TCA Cycle	3.3738	-1.20203	0.122942	2.07e-11	26
pimelate (C7-DC)	Fatty Acid, Dicarboxylate	2.7864	-1.01997	0.10535	2.65e-11
X - 24639		7.06212	-2.46856	0.256554	3.1e-11
X - 23639		5.3994	-1.84416	0.191785	3.15e-11	24
xanthosine	Purine Metabolism, (Hypo)Xanthine/Inosine containing	4.06365	-1.48279	0.15506	3.62e-11
glucarate (saccharate)	Ascorbate and Aldarate Metabolism	29.9033	-3.45233	0.367888	5.79e-11
tartarate	Xenobiotics/Plant Compounds	45.7708	-3.95896	0.438991	1.53e-10
homocitrulline	Urea cycle; Arginine and Proline Metabolism	7.39994	-2.39687	0.267382	1.78e-10
uridine	Pyrimidine Metabolism, Uracil containing	1.82324	-0.6087	0.0682597	2.01e-10	9
X - 25419		7.67264	-3.00516	0.34797	4.33e-10
X - 23456		16.9916	-2.36893	0.274739	4.49e-10	5
N6,N6-dimethyllysine	Lysine Metabolism	4.26406	-1.64589	0.195833	8.19e-10	29
4-acetamidobutanoate	Polyamine Metabolism	3.67637	-1.26416	0.150831	8.73e-10
2-aminoadipate	Lysine Metabolism	6.71503	-1.92042	0.231873	1.15e-09
formononetin	Xenobiotics/Plant Compounds	40.1762	-3.14621	0.380933	1.23e-09
X - 25260		12.1122	-2.69719	0.327294	1.29e-09
isocitric lactone	TCA Cycle	5.37373	-1.68876	0.206632	1.56e-09
galactonate	Fructose, Mannose and Galactose Metabolism	5.86317	-1.75578	0.215038	1.59e-09
X - 16060		0.360501	0.972439	0.119096	1.59e-09
X - 23359		5.53712	-1.77223	0.219389	2.03e-09	14
X - 23447		18.5627	-2.39642	0.300335	2.69e-09	12
3-methylglutaconate	Leucine, Isoleucine and Valine Metabolism	3.04401	-1.08641	0.137646	3.43e-09
X - 23534		4.08173	-1.22561	0.155724	3.65e-09
protocatechuic acid-3-glucoside	Xenobiotics/Plant Compounds	4.20233	-1.30213	0.167489	4.79e-09
galactarate (mucic acid)	Xenobiotics/Plant Compounds	10.3219	-2.23057	0.287929	5.18e-09
glycerophosphoglycerol	Glycerolipid Metabolism	2.84173	-1.08727	0.140777	5.54e-09
glutamate	Glutamate Metabolism	1.95721	-0.721178	0.0935409	5.76e-09
gulonate	Ascorbate and Aldarate Metabolism	2.78252	-1.02258	0.133652	6.81e-09
X - 23201		4.3614	-1.56559	0.207809	9.53e-09
fucitol	Xenobiotics/Plant Compounds	6.43409	-1.58616	0.210906	9.89e-09
salicylate-glucoside	Drug - Analgesics, Anesthetics	44.1549	-3.12507	0.415711	9.99e-09
X - 24996		68.7737	-3.46688	0.463023	1.09e-08
X - 25209		6.75861	-1.67256	0.22405	1.16e-08
X - 17206		10.3841	-2.78354	0.377503	1.51e-08
X - 25605		1.71171	-0.499233	0.0679963	1.65e-08
sedoheptulose	Pentose Metabolism	6.08989	-2.09092	0.286007	1.81e-08	2
2-hydroxymyristate	Fatty Acid, Monohydroxy	4.95075	-1.71627	0.23877	2.59e-08
phytosphingosine	Sphingolipid Synthesis	0.264643	1.24259	0.17714	4.28e-08
soyasaponin I	Xenobiotics/Plant Compounds	5.40591	-2.73602	0.393585	5.15e-08
riboflavin	Riboflavin Metabolism	0.142719	1.90746	0.275572	5.62e-08
5-methyluridine (ribothymidine)	Pyrimidine Metabolism, Uracil containing	2.38093	-0.952311	0.138105	6.07e-08
X - 23470		24.7258	-2.82583	0.412947	7.08e-08
X - 23541		4.59782	-1.26228	0.18679	9.09e-08
X - 25259		9.05627	-2.03562	0.302763	1.01e-07
arabonate/xylonate	Pentose Metabolism	2.0437	-0.76255	0.114102	1.13e-07
citrate	TCA Cycle	2.69306	-1.17058	0.176398	1.3e-07
feruloylquinate (1)	Xenobiotics/Plant Compounds	0.11481	2.05749	0.312464	1.51e-07
nicotinate ribonucleoside	Nicotinate and Nicotinamide Metabolism	2.41109	-0.935261	0.142239	1.56e-07
aconitate [cis or trans]	TCA Cycle	1.71437	-0.580828	0.0886634	1.67e-07
sphingadienine	Sphingolipid Synthesis	0.159213	2.04683	0.314677	1.92e-07
X - 12117		3.51947	-1.69106	0.260129	1.94e-07
threonate	Ascorbate and Aldarate Metabolism	2.23102	-0.824228	0.127515	2.17e-07
stachyose	Disaccharides and Oligosaccharides	4.44549	-2.18988	0.342633	2.68e-07	19
pyridoxal	Vitamin B6 Metabolism	0.593842	0.493044	0.0782989	3.55e-07
X - 21963		4.86495	-2.04713	0.325297	3.59e-07
pyridoxine	Vitamin B6 Metabolism	0.196142	1.81183	0.288905	3.83e-07
X - 25856		0.359091	1.03623	0.165411	3.91e-07
gentisic acid-5-glucoside	Chemical	7.04081	-2.60429	0.421392	5.03e-07
X - 25521		0.242051	1.57067	0.257342	6.32e-07
2-oxindole-3-acetate	Xenobiotics/Plant Compounds	0.0422757	2.54309	0.417061	6.43e-07
indoleacetate	Tryptophan Metabolism	0.287099	1.28773	0.21222	7.03e-07
3-hydroxybenzoate	Benzoate Metabolism	38.4265	-2.69632	0.445298	7.31e-07
digalactosylglycerol	Galactosyl Glycerolipids	4.16821	-1.88361	0.312746	8.05e-07	22
galactinol	Disaccharides and Oligosaccharides	2.7377	-1.38383	0.230784	8.71e-07
N6-methyllysine	Lysine Metabolism	5.54962	-1.63927	0.275883	1.02e-06
raffinose	Disaccharides and Oligosaccharides	3.15083	-1.35999	0.232908	1.39e-06
asparagine	Alanine and Aspartate Metabolism	2.87814	-1.02395	0.176925	1.63e-06
maltol	Xenobiotics/Plant Compounds	2.63676	-1.14512	0.198152	1.67e-06
sulfate	Chemical	1.47164	-0.395283	0.0684474	1.69e-06
glutarate (C5-DC)	Fatty Acid, Dicarboxylate	2.64409	-0.880106	0.152741	1.75e-06
1,1-kestotetraose	Xenobiotics/Plant Compounds	0.060376	2.52918	0.440205	1.84e-06
kynurenine	Tryptophan Metabolism	5.65503	-1.55268	0.270526	1.88e-06
2-hydroxypalmitate	Fatty Acid, Monohydroxy	2.87384	-1.32114	0.231581	2.08e-06
gamma-glutamylglycine	Gamma-glutamyl Amino Acid	3.0284	-1.39729	0.245022	2.1e-06
linolenoyl ethanolamide	Endocannabinoid	2.59868	-1.04423	0.183391	2.15e-06
myo-inositol	Inositol Metabolism	1.45733	-0.403878	0.0713721	2.39e-06
deoxymugineic acid	Xenobiotics/Plant Compounds	0.282342	1.09075	0.192881	2.42e-06
feruloylquinate (3)	Xenobiotics/Plant Compounds	0.219051	1.34877	0.239367	2.57e-06
N,N-dimethyl-5-aminovalerate	Lysine Metabolism	4.90791	-1.35866	0.241459	2.63e-06
itaconate	TCA Cycle	57.9869	-2.94023	0.531945	3.55e-06
glucose	Glycolysis, Gluconeogenesis, and Pyruvate Metabolism	0.300369	1.26818	0.229548	3.57e-06
3-hydroxyadipate	Fatty Acid, Dicarboxylate	3.30983	-1.21008	0.219195	3.62e-06
X - 23208		7.23279	-1.70948	0.309968	3.68e-06
pantothenate	Pantothenate and CoA Metabolism	0.486594	0.657533	0.119297	3.71e-06
folate	Folate Metabolism	0.149969	1.41889	0.259943	4.36e-06
X - 23545		3.53663	-1.03738	0.193544	5.85e-06
malonate	Fatty Acid Synthesis	8.93835	-1.55037	0.290535	6.28e-06
feruloylquinate (4)	Xenobiotics/Plant Compounds	0.217278	1.41514	0.265555	6.42e-06
6-oxopiperidine-2-carboxylate	Lysine Metabolism	2.47946	-0.855	0.161506	7.13e-06
gentisate	Tyrosine Metabolism	4.56323	-1.52653	0.289174	7.46e-06
thiamin	Thiamine Metabolism	0.272196	1.27828	0.242791	7.78e-06
AMP	Purine Metabolism, Adenine containing	1.90061	-0.793811	0.152074	8.9e-06
1,2-dilinoleoyl-galactosylglycerol (18:2/18:2)	Galactosyl Glycerolipids	0.131665	1.56656	0.300532	9.1e-06
afromosin	Xenobiotics/Plant Compounds	47.1461	-2.35754	0.454458	9.81e-06
1,2-dilinolenoyl-digalactosylglycerol (18:3/18:3)	Galactosyl Glycerolipids	2.43801	-0.960633	0.186185	1.07e-05
gamma-tocotrienol	Tocopherol Metabolism	0.112464	1.93549	0.379705	1.28e-05
4-hydroxybutyrate (GHB)	Fatty Acid, Monohydroxy	2.13563	-0.790861	0.157094	1.55e-05
acetylcholine	Neurotransmitter	2.68492	-1.08263	0.216929	1.77e-05
argininate	Urea cycle; Arginine and Proline Metabolism	1.80959	-0.569733	0.114159	1.77e-05
pheophorbide A	Xenobiotics/Plant Compounds	23.795	-2.22692	0.446943	1.81e-05
serotonin	Tryptophan Metabolism	0.200075	1.64189	0.331354	1.96e-05
X - 14904		0.468904	0.751667	0.151801	1.98e-05
salicylate	Drug - Topical Agents	13.5265	-1.87439	0.378867	2.01e-05
X - 24699		1.50268	-0.420022	0.0850661	2.07e-05
gamma-glutamylisoleucine	Gamma-glutamyl Amino Acid	2.29627	-0.86175	0.175008	2.15e-05
kaempferol 3-O-glucoside/galactoside	Xenobiotics/Plant Compounds	27.8982	-2.08431	0.423732	2.19e-05
methylsuccinate	Leucine, Isoleucine and Valine Metabolism	3.22829	-0.97015	0.198597	2.42e-05
pinitol	Inositol Metabolism	15.1092	-2.61877	0.540422	2.72e-05
nicotinate	Nicotinate and Nicotinamide Metabolism	0.197233	1.41119	0.293354	3.02e-05
1-linoleoyl-GPA (18:2)	Lysophospholipid	3.27639	-1.22609	0.255173	3.07e-05
2-methylcitrate	TCA Cycle	18.7084	-2.33635	0.488406	3.27e-05
N-delta-acetylornithine	Urea cycle; Arginine and Proline Metabolism	17.597	-2.00989	0.423038	3.6e-05
1,2-dipalmitoyl-GPG (16:0/16:0)	Phosphatidylglycerol (PG)	2.20279	-1.27859	0.270546	3.88e-05
4-hydroxybenzoate	Benzoate Metabolism	1.71863	-0.595328	0.12737	4.53e-05
beta-hydroxyisovalerate	Leucine, Isoleucine and Valine Metabolism	2.48816	-0.928878	0.198763	4.54e-05
hydroxy-N6,N6,N6-trimethyllysine	Lysine Metabolism	2.62064	-0.847183	0.182857	5.11e-05
pipecolate	Lysine Metabolism	12.5909	-1.7233	0.373344	5.38e-05
1-carboxyethyltyrosine	Tyrosine Metabolism	0.489306	0.7122	0.154774	5.61e-05
1-palmitoyl-galactosylglycerol (16:0)	Galactosyl Glycerolipids	0.115282	1.81757	0.395502	5.71e-05
1-linoleoyl-galactosylglycerol (18:2)	Galactosyl Glycerolipids	0.197521	1.51782	0.33039	5.74e-05
10-nonadecenoate (19:1n9)	Long Chain Monounsaturated Fatty Acid	3.0775	-0.971756	0.212603	6.14e-05
1-palmitoyl-digalactosylglycerol (16:0)	Galactosyl Glycerolipids	0.32019	1.01127	0.221299	6.16e-05
2,4,6-trihydroxybenzoate	Benzoate Metabolism	3.43834	-1.16977	0.256094	6.2e-05
2-keto-3-deoxy-gluconate	Xenobiotics/Plant Compounds	0.355554	1.12804	0.247009	6.22e-05
1-linolenoyl-digalactosylglycerol (18:3)	Galactosyl Glycerolipids	3.8252	-1.12404	0.247456	6.68e-05
beta-sitosterol	Sterol	1.93704	-0.886739	0.195352	6.74e-05
pentose acid	Partially Characterized Molecules	2.37131	-1.62288	0.360862	7.63e-05
X - 25003		0.418673	0.9937	0.220995	7.65e-05
alpha-tocopherol acetate	Tocopherol Metabolism	0.355647	1.05938	0.236053	7.84e-05
X - 24710		9.40965	-1.74377	0.393648	9.3e-05
1-palmitoyl-2-linoleoyl-GPG (16:0/18:2)	Phosphatidylglycerol (PG)	1.66744	-0.603589	0.136287	9.33e-05
1-palmitoyl-GPA (16:0)	Lysophospholipid	2.088	-0.839856	0.189838	9.46e-05
X - 25742		0.0742725	1.66136	0.37588	9.57e-05
N1-methylinosine	Purine Metabolism, (Hypo)Xanthine/Inosine containing	0.372479	0.834461	0.188881	9.63e-05
ethyl-beta-glucopyranoside	Xenobiotics/Plant Compounds	2.65423	-1.1487	0.260572	9.9e-05
phenylacetylglycine	Acetylated Peptides	5.71681	-1.50353	0.343247	0.000108
(R)-3-hydroxybutyrylcarnitine	Fatty Acid Metabolism (Acyl Carnitine, Hydroxy)	4.02006	-1.29395	0.296941	0.000115
3-methoxytyrosine	Tyrosine Metabolism	2.16762	-1.07375	0.246748	0.000117
1-palmitoyl-2-linoleoyl-digalactosylglycerol (16:0/18:2)	Galactosyl Glycerolipids	0.144713	1.44235	0.332788	0.000123
1-palmitoyl-GPG (16:0)	Lysophospholipid	0.251517	1.10811	0.256581	0.000129
X - 23942		0.428053	0.8198	0.19105	0.00014
succinylcarnitine (C4-DC)	TCA Cycle	12.0368	-1.92353	0.451929	0.000154
(14 or 15)-methylpalmitate (a17:0 or i17:0)	Fatty Acid, Branched	3.14324	-0.987494	0.231987	0.000154
1-palmitoyl-2-linoleoyl-GPA (16:0/18:2)	Phosphatidic acid (PA)	1.93832	-0.635622	0.149749	0.00016
deoxycarnitine	Carnitine Metabolism	2.03217	-0.590111	0.139263	0.000163
5-oxoproline	Glutathione Metabolism	0.656289	0.461439	0.109051	0.000166
1-carboxyethylleucine	Leucine, Isoleucine and Valine Metabolism	0.422711	0.889267	0.210853	0.000173
1-palmitoyl-2-oleoyl-GPG (16:0/18:1)	Phosphatidylglycerol (PG)	1.73439	-0.760839	0.18106	0.000181
X - 25881		2.70343	-1.0997	0.263603	0.000197
NAD+	Nicotinate and Nicotinamide Metabolism	2.40959	-0.932717	0.225477	0.000219
X - 10458		1.80605	-0.566356	0.138867	0.000259
1-palmitoyl-2-linoleoyl-galactosylglycerol (16:0/18:2)	Galactosyl Glycerolipids	0.230092	1.17239	0.288415	0.000269
maltose	Glycogen Metabolism	0.340204	1.74711	0.430477	0.000274
1-carboxyethylisoleucine	Leucine, Isoleucine and Valine Metabolism	0.426604	0.844883	0.208247	0.000275
mannose	Fructose, Mannose and Galactose Metabolism	0.436284	0.844428	0.209307	0.000293
cinnamoylglycine	Xenobiotics/Plant Compounds	1.7146	-0.43735	0.109349	0.000324
X - 25086		0.454407	0.947094	0.237378	0.000333
phosphocholine	Phospholipid Metabolism	1.46821	-0.3991	0.100511	0.000352
palmitoylcarnitine (C16)	Fatty Acid Metabolism (Acyl Carnitine, Long Chain Saturated)	2.90065	-0.885839	0.223131	0.000353
(16 or 17)-methylstearate (a19:0 or i19:0)	Fatty Acid, Branched	3.07564	-0.954489	0.241509	0.000371
p-cresol sulfate	Benzoate Metabolism	15.2269	-1.72227	0.439646	0.00041
X - 25855		1.46239	-0.428906	0.109478	0.00041
putrescine	Polyamine Metabolism	0.370783	1.04692	0.26794	0.000422
homostachydrine	Xenobiotics/Plant Compounds	129.213	-2.70856	0.695043	0.000435
sphinganine	Sphingolipid Synthesis	0.161584	1.6631	0.428252	0.000452
galactosylglycerol	Galactosyl Glycerolipids	2.71699	-1.14348	0.294838	0.000458
1-methyladenosine	Purine Metabolism, Adenine containing	1.7714	-0.622961	0.160749	0.000462
calycosin	Xenobiotics/Plant Compounds	3.69013	-0.877844	0.226713	0.000467
linolenate (18:3n3 or 3n6)	Long Chain Polyunsaturated Fatty Acid (n3 and n6)	1.86021	-0.631228	0.16328	0.000475
5-hydroxypicolinic acid	Tryptophan Metabolism	0.538535	0.855733	0.222966	0.000514
7-methylguanine	Purine Metabolism, Guanine containing	0.571347	0.551194	0.143743	0.000519
pentadecanoate (15:0)	Long Chain Saturated Fatty Acid	1.96432	-0.611439	0.161356	0.00059
myristoylcarnitine (C14)	Fatty Acid Metabolism (Acyl Carnitine, Long Chain Saturated)	3.1832	-0.884778	0.233663	0.000594
catechol sulfate	Benzoate Metabolism	4.79393	-1.28201	0.339459	0.000611
1-carboxyethylvaline	Leucine, Isoleucine and Valine Metabolism	0.494204	0.721783	0.191338	0.000619
3,4-dihydroxybutyrate	Fatty Acid, Dihydroxy	1.45939	-0.384444	0.101914	0.000619
hypotaurine	Methionine, Cysteine, SAM and Taurine Metabolism	0.442273	1.27135	0.338846	0.000655
butyrylcarnitine (C4)	Fatty Acid Metabolism (also BCAA Metabolism)	3.50693	-1.22535	0.326871	0.000661
allantoic acid	Purine Metabolism, (Hypo)Xanthine/Inosine containing	9.44323	-1.58333	0.424243	0.000693
2-hydroxyarachidate	Fatty Acid, Monohydroxy	0.441378	1.12758	0.30318	0.000718
N-acetyl-aspartyl-glutamate (NAAG)	Glutamate Metabolism	2.39504	-0.761572	0.205682	0.000752
10-heptadecenoate (17:1n7)	Long Chain Monounsaturated Fatty Acid	2.74884	-0.971689	0.263827	0.000795
sinapate	Xenobiotics/Plant Compounds	0.0244785	1.93409	0.526819	0.000822
1,2-dilinoleoyl-GPA (18:2/18:2)	Phosphatidic acid (PA)	1.9764	-0.606878	0.166103	0.000863
X - 25206		2.05856	-0.670044	0.183632	0.000875
3-hydroxypyridine	Chemical	0.371702	1.43864	0.395055	0.000892
mannonate	Xenobiotics/Plant Compounds	1.62397	-0.533106	0.146726	0.000913
1-oleoyl-2-linoleoyl-GPA (18:1/18:2)	Phosphatidic acid (PA)	1.93705	-0.81805	0.226818	0.000984
kynurenate	Tryptophan Metabolism	3.70581	-1.20951	0.335522	0.000989
N,N,N-trimethyl-5-aminovalerate	Lysine Metabolism	6.109	-1.23871	0.344132	0.001
gamma-glutamylhistidine	Gamma-glutamyl Amino Acid	4.57637	-1.12921	0.313858	0.00101
dodecenedioate (C12:1-DC)	Fatty Acid, Dicarboxylate	3.1818	-0.917017	0.255437	0.00103
cytidine 2',3'-cyclic monophosphate	Pyrimidine Metabolism, Cytidine containing	0.324759	0.920472	0.25814	0.0011
glycerophosphorylcholine (GPC)	Phospholipid Metabolism	1.37931	-0.418	0.117311	0.00111
xylose	Pentose Metabolism	0.223446	1.17328	0.329456	0.00112
O-sulfo-L-tyrosine	Chemical	1.35216	-0.300889	0.0844903	0.00112
gluconate	Xenobiotics/Plant Compounds	1.95489	-0.727828	0.205775	0.00119
N1,N10-dicoumaroylspermidine	Xenobiotics/Plant Compounds	0.0149684	2.26181	0.639724	0.0012
arachidoylcarnitine (C20)	Fatty Acid Metabolism (Acyl Carnitine, Long Chain Saturated)	1.89964	-0.474144	0.135936	0.00137
X - 25810		2.25993	-0.750639	0.215455	0.00138
X - 25950		1.96195	-0.635017	0.18238	0.00139
methionine sulfoxide	Methionine, Cysteine, SAM and Taurine Metabolism	2.83726	-0.903156	0.260356	0.00144
X - 23911		1.49398	-0.912228	0.263691	0.00148
X - 25217		0.00209888	2.76935	0.803282	0.00153
hippurate	Benzoate Metabolism	4.42387	-1.21454	0.355882	0.00168
stearoylcarnitine (C18)	Fatty Acid Metabolism (Acyl Carnitine, Long Chain Saturated)	3.74161	-0.913756	0.268223	0.00171
guanosine-2',3'-cyclic monophosphate	Purine Metabolism, Guanine containing	0.36086	0.837428	0.246724	0.00176
pyruvate	Glycolysis, Gluconeogenesis, and Pyruvate Metabolism	0.61601	0.542322	0.159734	0.00176
thioproline	Chemical	0.541088	0.881161	0.259753	0.00177
benzoate	Benzoate Metabolism	1.65514	-0.629894	0.185834	0.00179
X - 23593		2.02355	-0.690239	0.203663	0.00179
glycitein	Xenobiotics/Plant Compounds	0.411798	0.616894	0.182197	0.0018
lysine	Lysine Metabolism	0.426633	0.877033	0.260084	0.00187
allantoin	Purine Metabolism, (Hypo)Xanthine/Inosine containing	0.546906	0.718439	0.213419	0.0019
tricarballylate	TCA Cycle	2.52891	-1.20889	0.361502	0.00202
(S)-3-hydroxybutyrylcarnitine	Fatty Acid Metabolism (Acyl Carnitine, Hydroxy)	1.76934	-1.07902	0.324677	0.00214
N-acetyl-isoputreanine	Polyamine Metabolism	1.5003	-0.5192	0.156322	0.00215
cystathionine	Methionine, Cysteine, SAM and Taurine Metabolism	0.367852	0.964183	0.291164	0.00221
methyl glucopyranoside (alpha + beta)	Xenobiotics/Plant Compounds	13.125	-1.28529	0.388571	0.00223
1-carboxyethylphenylalanine	Phenylalanine Metabolism	0.587889	0.556106	0.168112	0.00223
uridine-2',3'-cyclic monophosphate	Pyrimidine Metabolism, Uracil containing	0.274926	0.867767	0.262499	0.00224
gamma-glutamylvaline	Gamma-glutamyl Amino Acid	1.8694	-0.65685	0.199009	0.00227
phenol sulfate	Tyrosine Metabolism	3.40923	-1.04113	0.315698	0.00229
X - 23604		2.11108	-0.488633	0.150193	0.00258
X - 13007		0.681169	0.386367	0.118831	0.00259
guanosine	Purine Metabolism, Guanine containing	0.654106	0.479556	0.147783	0.00264
X - 25220		0.00223721	2.79487	0.862399	0.00267
margarate (17:0)	Long Chain Saturated Fatty Acid	2.12967	-0.605122	0.187082	0.00271
biochanin A	Xenobiotics/Plant Compounds	1.89028	-0.455406	0.141174	0.00278
cysteine s-sulfate	Methionine, Cysteine, SAM and Taurine Metabolism	0.241069	0.839172	0.260252	0.00279
beta-hydroxyisovaleroylcarnitine	Leucine, Isoleucine and Valine Metabolism	2.37506	-0.668739	0.208044	0.00286
cytidine 2' or 3'-monophosphate (2' or 3'-CMP)	Pyrimidine Metabolism, Cytidine containing	0.559151	0.657089	0.204421	0.00286
X - 23104		0.0989965	1.16257	0.361963	0.00288
pyridoxamine	Vitamin B6 Metabolism	0.631467	0.416522	0.129728	0.00289
inosine	Purine Metabolism, (Hypo)Xanthine/Inosine containing	0.581321	0.82905	0.258566	0.00292
syringaldehyde	Xenobiotics/Plant Compounds	0.0949012	1.31027	0.413692	0.00324
adenosine-2',3'-cyclic monophosphate	Purine Metabolism, Adenine containing	0.453814	0.630911	0.20011	0.00337
sphingosine	Sphingosines	0.56729	0.725233	0.23052	0.00343
X - 14056		0.597583	0.666733	0.212641	0.00353
ribonate	Pentose Metabolism	1.66364	-0.613617	0.196128	0.00359
X - 15461		1.87079	-0.993844	0.318113	0.00363
N-acetylhistamine	Histidine Metabolism	0.43143	1.334	0.427156	0.00365
N6-carbamoylthreonyladenosine	Purine Metabolism, Adenine containing	1.34254	-0.529806	0.170215	0.00375
isoleucylglycine	Dipeptide	2.58725	-0.8042	0.258414	0.00375
glutamine conjugate of C7H12O2	Partially Characterized Molecules	2.51474	-0.937311	0.301304	0.00376
eicosenoylcarnitine (C20:1)	Fatty Acid Metabolism (Acyl Carnitine, Monounsaturated)	3.9942	-0.821044	0.264448	0.00382
1,2-dilinoleoyl-digalactosylglycerol (18:2/18:2)	Galactosyl Glycerolipids	0.199031	1.01726	0.328437	0.0039
dimethylglycine	Glycine, Serine and Threonine Metabolism	0.415394	0.986017	0.318502	0.00392
X - 16938		0.610963	0.622728	0.201282	0.00394
X - 24854		0.0234528	1.73833	0.562079	0.00395
N-methylproline	Urea cycle; Arginine and Proline Metabolism	3.88336	-1.05545	0.344619	0.00427
octadecanedioate (C18)	Fatty Acid, Dicarboxylate	2.96269	-1.37068	0.447838	0.00429
X - 21959		0.422472	0.692356	0.226284	0.0043
1-kestose	Xenobiotics/Plant Compounds	0.224166	1.11248	0.363851	0.00433
UDP-N-acetylglucosamine/galactosamine	Nucleotide Sugar	2.31877	-0.83625	0.273751	0.00436
galactitol (dulcitol)	Fructose, Mannose and Galactose Metabolism	4.10288	-0.798822	0.262327	0.00447
dodecanedioate (C12)	Fatty Acid, Dicarboxylate	2.42805	-0.706183	0.234112	0.00482
X - 25247		0.147509	1.6037	0.531737	0.00482
N-acetylkynurenine (2)	Tryptophan Metabolism	0.0468898	1.30436	0.43295	0.00486
X - 25858		0.0960969	1.05388	0.350574	0.00495
2-hydroxylignocerate	Fatty Acid, Monohydroxy	0.479192	0.704717	0.236259	0.00525
linoleoylcholine	Fatty Acid Metabolism (Acyl Choline)	2.22827	-0.687578	0.230639	0.00528
X - 24767		0.515525	0.785722	0.264522	0.00543
X - 23655		0.498577	1.6719	0.563524	0.00547
glycocholate	Primary Bile Acid Metabolism	15.7073	-1.33154	0.451878	0.00577
docosapentaenoate (DPA; 22:5n3)	Long Chain Polyunsaturated Fatty Acid (n3 and n6)	1.95713	-1.14916	0.390544	0.00583
beta-alanine	Pyrimidine Metabolism, Uracil containing	0.731232	0.423444	0.143958	0.00584
X - 23580		1.63107	-0.351217	0.119608	0.00592
X - 23329		1.68941	-0.655411	0.224989	0.00628
3-indoleglyoxylic acid	Xenobiotics/Plant Compounds	0.201851	0.972189	0.334957	0.00646
X - 12100		1.97476	-0.5434	0.188028	0.00666
feruloylquinate (5)	Xenobiotics/Plant Compounds	0.667755	1.02949	0.356358	0.00668
daidzein sulfate (2)	Xenobiotics/Plant Compounds	0.146616	1.09237	0.378687	0.00676
4-ethylphenyl sulfate	Benzoate Metabolism	3.81444	-0.712006	0.247085	0.00681
3-(3-hydroxyphenyl)propionate	Benzoate Metabolism	2.23558	-1.03676	0.359999	0.00684
12-ketolithocholate	Secondary Bile Acid Metabolism	6.5611	-0.890739	0.309416	0.00686
oleoylcarnitine (C18)	Fatty Acid Metabolism (Acyl Carnitine, Monounsaturated)	3.25285	-0.792578	0.275485	0.00689
erythronate	Aminosugar Metabolism	1.62128	-0.477067	0.165879	0.00691
X - 25326		0.117017	1.14338	0.397669	0.00692
uridine 3'-monophosphate (3'-UMP)	Pyrimidine Metabolism, Uracil containing	0.53894	0.655022	0.229794	0.00737
X - 25199		0.00504458	2.10827	0.745226	0.00778
X - 25518		5.70781	-1.3198	0.468189	0.00798
2'-deoxyadenosine	Purine Metabolism, Adenine containing	1.44126	-0.4961	0.176181	0.00804
octadecadienedioate (C18:2-DC)	Fatty Acid, Dicarboxylate	2.43158	-0.627033	0.222768	0.00806
histamine	Histidine Metabolism	0.36573	1.11239	0.396204	0.00821
N6-acetyllysine	Lysine Metabolism	1.38531	-0.391122	0.140081	0.00853
X - 21796		1.89052	-0.456194	0.164293	0.00887
taurochenodeoxycholic acid 3-sulfate	Secondary Bile Acid Metabolism	0.169001	0.8283	0.300177	0.00926
glycitin	Xenobiotics/Plant Compounds	0.107429	1.03334	0.374665	0.00929
cysteine	Methionine, Cysteine, SAM and Taurine Metabolism	0.647182	0.536422	0.194926	0.00943
X - 23599		0.123194	1.13961	0.41662	0.00983
N-linoleoylglycine	Fatty Acid Metabolism (Acyl Glycine)	0.480464	0.897817	0.328501	0.00988
leucine	Leucine, Isoleucine and Valine Metabolism	0.691099	0.433983	0.158828	0.0099
ribulonate/xylulonate/lyxonate	Pentose Metabolism	1.27067	-0.366694	0.134362	0.00998
UMP	Pyrimidine Metabolism, Uracil containing	1.40406	-0.426022	0.156483	0.0101
2-methylserine	Glycine, Serine and Threonine Metabolism	0.584758	0.514617	0.189345	0.0103
gamma-glutamylleucine	Gamma-glutamyl Amino Acid	24.1465	-1.28935	0.476854	0.0106
gamma-glutamylthreonine	Gamma-glutamyl Amino Acid	1.84924	-0.594206	0.219762	0.0106
3-dehydrodeoxycholate	Secondary Bile Acid Metabolism	10.5096	-1.07054	0.3964	0.0107
X - 23579		0.010657	1.88315	0.698075	0.0108
retinol	Vitamin A Metabolism	0.503202	0.560078	0.208154	0.011
X - 25198		0.0110347	1.97518	0.736767	0.0112
daidzin	Xenobiotics/Plant Compounds	0.184655	0.852372	0.318731	0.0114
genistein sulfate	Xenobiotics/Plant Compounds	0.220274	0.8757	0.3279	0.0115
sucrose	Disaccharides and Oligosaccharides	1.33613	-0.407017	0.152557	0.0116
X - 25047		0.519993	0.560744	0.210263	0.0116
N6,N6,N6-trimethyllysine	Lysine Metabolism	1.29762	-0.401639	0.150938	0.0118
cadaverine	Lysine Metabolism	0.401434	1.30721	0.495441	0.0125
X - 18410		0.0806976	1.56538	0.596706	0.0129
X - 25196		0.00980731	2.29043	0.876404	0.0133
X - 24853		0.0120344	1.94282	0.746147	0.0136
2,6-dihydroxybenzoic acid	Drug - Topical Agents	4.82377	-1.02932	0.395691	0.0137
3-hydroxystearate	Fatty Acid, Monohydroxy	3.32693	-0.76715	0.296246	0.014
2-aminophenol	Tryptophan Metabolism	2.45338	-0.550256	0.213291	0.0144
2-hydroxyadipate	Fatty Acid, Dicarboxylate	1.52996	-0.441083	0.171375	0.0146
inosine 5'-monophosphate (IMP)	Purine Metabolism, (Hypo)Xanthine/Inosine containing	0.55167	1.14674	0.447989	0.0151
X - 23511		0.080146	1.22804	0.480514	0.0152
apigenin glucuronide (2)	Xenobiotics/Plant Compounds	16.1602	-1.11353	0.435508	0.0152
ferulate	Xenobiotics/Plant Compounds	0.253242	0.798478	0.312802	0.0154
2-methylbutyrylcarnitine (C5)	Leucine, Isoleucine and Valine Metabolism	1.84493	-0.572444	0.225329	0.0158
12,13-DiHOME	Fatty Acid, Dihydroxy	0.614606	0.531556	0.210964	0.0166
3-dehydrocholate	Secondary Bile Acid Metabolism	5.76415	-1.04647	0.417132	0.017
N-alpha-acetylornithine	Urea cycle; Arginine and Proline Metabolism	1.50352	-0.44935	0.179624	0.0173
taurochenodeoxycholate	Primary Bile Acid Metabolism	0.235492	1.27243	0.510558	0.0177
1-linoleoyl-GPG (18:2)	Lysophospholipid	0.509318	0.588578	0.238536	0.0188
2'-AMP	Purine Metabolism, Adenine containing	0.588563	0.583583	0.237383	0.0192
5-HEPE	Eicosanoid	1.67265	-1.56679	0.640011	0.0197
tryptamine	Tryptophan Metabolism	0.486764	1.04367	0.428176	0.0202
X - 12462		5.60329	-0.898844	0.370568	0.0207
fructosyllysine	Lysine Metabolism	0.459061	0.649178	0.268126	0.021
phenylpyruvate	Phenylalanine Metabolism	0.620789	0.455261	0.188272	0.0211
X - 23974		1.7652	-0.838956	0.349778	0.0221
2-iminopiperidine	Chemical	1.51431	-0.365283	0.152339	0.0221
3-hydroxybutyrate (BHBA)	Ketone Bodies	0.563888	0.564694	0.236024	0.0224
4-hydroxyphenylpyruvate	Tyrosine Metabolism	0.638188	0.400294	0.168083	0.023
N-linoleoyltaurine	Endocannabinoid	0.69742	0.950783	0.399407	0.023
X - 23610		1.03338	-0.852233	0.358046	0.0231
lactate	Glycolysis, Gluconeogenesis, and Pyruvate Metabolism	0.660153	0.357667	0.151922	0.0245
tyrosine	Tyrosine Metabolism	0.582887	0.431783	0.183841	0.0248
campesterol	Sterol	1.56145	-0.560033	0.238872	0.025
fructose	Fructose, Mannose and Galactose Metabolism	0.61633	0.732689	0.313586	0.0255
carotene diol (2)	Vitamin A Metabolism	0.207459	0.986022	0.424726	0.0264
carotene diol (1)	Vitamin A Metabolism	0.22935	0.921861	0.398255	0.0268
3-indoxyl sulfate	Tryptophan Metabolism	2.73	-0.696133	0.300958	0.0269
gamma-glutamylphenylalanine	Gamma-glutamyl Amino Acid	10.2045	-1.45851	0.632072	0.0272
N6-methyladenosine	Purine Metabolism, Adenine containing	0.73145	0.416206	0.18037	0.0272
3-hydroxyhexanoate	Fatty Acid, Monohydroxy	1.71262	-0.457494	0.200092	0.0286
anserine	Histidine Metabolism	0.594705	0.752489	0.330673	0.0293
X - 15728		1.1724	-0.128961	0.0566631	0.0293
N-acetylmethionine	Methionine, Cysteine, SAM and Taurine Metabolism	0.621393	0.490356	0.215752	0.0295
daidzein	Xenobiotics/Plant Compounds	0.237455	0.846033	0.374795	0.0305
3-butenylglucosinolate	Xenobiotics/Plant Compounds	0.0469683	1.27046	0.56373	0.0308
X - 25845		0.912852	0.0796889	0.0355167	0.0315
5-methyl-2'-deoxycytidine	Pyrimidine Metabolism, Cytidine containing	1.32394	-0.574722	0.258668	0.0331
delta-tocopherol	Tocopherol Metabolism	1.40896	-0.752717	0.341338	0.0343
CMP	Pyrimidine Metabolism, Cytidine containing	0.747166	0.285094	0.129506	0.0346
genistein	Xenobiotics/Plant Compounds	0.208605	0.876872	0.399258	0.035
taurohyodeoxycholic acid	Secondary Bile Acid Metabolism	2.13179	1.08581	0.494527	0.035
chlorogenate	Xenobiotics/Plant Compounds	9.05542	-1.13886	0.518846	0.0351
X - 23871		16.1047	-0.927539	0.423193	0.0353
X - 23872		38.0224	-1.11557	0.508873	0.0353
daidzein sulfate (1)	Xenobiotics/Plant Compounds	0.256771	0.768867	0.35177	0.0358
2-hydroxystearate	Fatty Acid, Monohydroxy	1.67969	-0.528172	0.242145	0.0362
4-guanidinobutanoate	Guanidino and Acetamido Metabolism	1.2518	-0.407556	0.187228	0.0365
adenine	Purine Metabolism, Adenine containing	0.760677	0.338256	0.155449	0.0366
linoleoylcarnitine (C18:2)	Fatty Acid Metabolism (Acyl Carnitine, Polyunsaturated)	2.23377	-0.487539	0.224363	0.0368
feruloylquinate (2)	Xenobiotics/Plant Compounds	0.79555	0.956111	0.440199	0.0369
hydroxyproline	Urea cycle; Arginine and Proline Metabolism	0.802435	0.369744	0.170356	0.0371
X - 24593		0.378559	0.577411	0.267022	0.0377
2-hydroxyglutarate	Fatty Acid, Dicarboxylate	1.14962	-0.494606	0.228915	0.0379
gamma-glutamylglutamine	Gamma-glutamyl Amino Acid	0.810239	0.533783	0.247365	0.0381
acetylcarnitine (C2)	Fatty Acid Metabolism (Acyl Carnitine, Short Chain)	2.13987	-0.778644	0.360822	0.0381
X - 25228		0.924409	0.0692444	0.032142	0.0384
X - 25662		10.1369	-0.873278	0.406569	0.0389
X - 23805		1.7276	-0.633089	0.29496	0.0391
2'-O-methyluridine	Pyrimidine Metabolism, Uracil containing	1.27212	-0.276511	0.12887	0.0391
apigenin	Xenobiotics/Plant Compounds	8.07379	-1.16328	0.543362	0.0395
N-acetylproline	Urea cycle; Arginine and Proline Metabolism	0.582643	0.601828	0.282929	0.0407
propionylcarnitine (C3)	Fatty Acid Metabolism (also BCAA Metabolism)	1.57303	-0.696844	0.330599	0.0425
X - 23526		25.5178	-1.01333	0.481045	0.0426
arachidonoyl ethanolamide	Endocannabinoid	0.753744	0.742933	0.353193	0.0429
X - 22776		1.81848	-0.466844	0.222328	0.0432
5,6-dihydrouridine	Pyrimidine Metabolism, Uracil containing	1.61941	-0.425094	0.203478	0.0443
chenodeoxycholate	Primary Bile Acid Metabolism	0.324903	0.976644	0.47249	0.0464
N-acetylalanine	Alanine and Aspartate Metabolism	0.728509	0.309983	0.150587	0.0473
5-methylthioadenosine (MTA)	Polyamine Metabolism	0.347661	0.569633	0.277	0.0475
urate	Purine Metabolism, (Hypo)Xanthine/Inosine containing	0.352173	0.678044	0.330147	0.0478
X - 25009		0.646288	0.437161	0.216179	0.0511
isoleucine	Leucine, Isoleucine and Valine Metabolism	0.735011	0.338283	0.168916	0.0532
uracil	Pyrimidine Metabolism, Uracil containing	0.773015	0.342878	0.171686	0.0539
p-cresol glucuronide	Tyrosine Metabolism	2.30927	-0.61745	0.310641	0.055
2,3-dihydroxy-2-methylbutyrate	Leucine, Isoleucine and Valine Metabolism	1.65067	-0.4763	0.240238	0.0555
dimethylmalonic acid	Fatty Acid, Dicarboxylate	1.49798	-0.422806	0.213531	0.0558
phenethylamine	Phenylalanine Metabolism	0.617581	0.546467	0.276125	0.056
X - 23481		1.28358	-0.228767	0.115715	0.0562
X - 24425		1.12522	-0.42055	0.213478	0.057
X - 23870		17.7607	-0.896811	0.455316	0.0571
N-acetylglycine	Glycine, Serine and Threonine Metabolism	1.27522	-0.240861	0.122797	0.0581
picolinate	Tryptophan Metabolism	1.3665	-0.300372	0.153316	0.0583
quinolinate	Nicotinate and Nicotinamide Metabolism	0.500192	0.520083	0.266183	0.059
phosphate	Oxidative Phosphorylation	1.25965	-0.204311	0.104924	0.0598
vanillin	Xenobiotics/Plant Compounds	0.616222	0.476406	0.246568	0.0617
N-acetylglucosamine/N-acetylgalactosamine	Aminosugar Metabolism	0.653555	0.376656	0.195067	0.0619
deoxycholate	Secondary Bile Acid Metabolism	3.91112	-1.19651	0.624995	0.064
lactose	Disaccharides and Oligosaccharides	0.174483	1.12936	0.589896	0.064
X - 25012		0.696241	0.3225	0.168731	0.0644
5-hydroxymethylfurfural	Xenobiotics/Plant Compounds	0.302173	0.796122	0.416675	0.0645
7-hydroxycholesterol (alpha or beta)	Sterol	2.04777	-0.529622	0.277501	0.0648
eicosapentaenoate (EPA; 20:5n3)	Long Chain Polyunsaturated Fatty Acid (n3 and n6)	1.90999	-1.12231	0.589638	0.0655
coumestrol	Xenobiotics/Plant Compounds	1.39197	-0.201322	0.106207	0.0665
N,N-dimethylalanine	Alanine and Aspartate Metabolism	1.14493	-0.296706	0.157016	0.0674
N-palmitoyl-phytosphingosine (t18:0/16:0)	Ceramides	0.628217	0.294894	0.156191	0.0676
X - 13847		0.205891	0.642078	0.340226	0.0677
X - 23901		1.10413	-0.0814333	0.0432595	0.0684
2-hydroxybutyrate/2-hydroxyisobutyrate	Glutathione Metabolism	0.753061	0.444106	0.236528	0.069
ornithine	Urea cycle; Arginine and Proline Metabolism	0.621068	0.379639	0.20328	0.0705
carotene diol (3)	Vitamin A Metabolism	0.199716	0.739406	0.395951	0.0705
X - 24840		0.607855	0.7081	0.38009	0.0711
solanidine	Xenobiotics/Plant Compounds	80.4547	-1.27622	0.688626	0.0725
erucate (22:1n9)	Long Chain Monounsaturated Fatty Acid	6.89293	-0.94905	0.512291	0.0726
7-ketodeoxycholate	Secondary Bile Acid Metabolism	3.88736	-0.991294	0.538178	0.0742
succinimide	Chemical	1.77302	-0.553378	0.300984	0.0747
creatinine	Creatine Metabolism	0.806717	0.209383	0.114105	0.0753
1-linoleoyl-digalactosylglycerol (18:2)	Galactosyl Glycerolipids	0.547656	0.623122	0.340485	0.076
1-methyl-5-imidazoleacetate	Histidine Metabolism	0.927642	0.448139	0.246418	0.0778
maleate	Fatty Acid, Dicarboxylate	0.655319	0.416683	0.22993	0.0788
X - 25204		0.933391	0.0587667	0.0325871	0.0802
hexadecanedioate (C16)	Fatty Acid, Dicarboxylate	1.71397	-0.354694	0.197089	0.0808
S-methylcysteine	Methionine, Cysteine, SAM and Taurine Metabolism	3.46945	-0.845083	0.469958	0.081
octadecenedioate (C18:1-DC)	Fatty Acid, Dicarboxylate	1.38705	-0.284322	0.158756	0.0822
oleoylcholine	Fatty Acid Metabolism (Acyl Choline)	2.31357	-0.4957	0.277323	0.0828
butyrate (4:0)	Short Chain Fatty Acid	4.14523	-0.64145	0.362169	0.0855
X - 25202		0.828208	0.130311	0.0736582	0.0858
hexanoylcarnitine (C6)	Fatty Acid Metabolism (Acyl Carnitine, Medium Chain)	1.54799	-0.3353	0.189647	0.086
N-palmitoyltaurine	Endocannabinoid	0.965678	0.765461	0.433121	0.0862
arginine	Urea cycle; Arginine and Proline Metabolism	0.894763	-0.458394	0.261142	0.0882
ethyl alpha-glucopyranoside	Xenobiotics/Plant Compounds	0.431255	0.626844	0.359345	0.0901
X - 25832		0.80344	0.475306	0.274415	0.0923
2-hydroxysebacate	Fatty Acid, Dicarboxylate	1.24445	-0.224867	0.129894	0.0925
glycochenodeoxycholate	Primary Bile Acid Metabolism	2.35886	1.10272	0.638097	0.093
linoleate (18:2n6)	Long Chain Polyunsaturated Fatty Acid (n3 and n6)	0.941879	0.370239	0.214498	0.0934
X - 12261		1.1281	-0.0920944	0.0534172	0.0938
pantoate	Pantothenate and CoA Metabolism	0.732069	0.278367	0.161546	0.0939
glycerol	Glycerolipid Metabolism	0.466974	0.420033	0.243954	0.0942
X - 23644		4.07381	0.782817	0.454593	0.0942
anthranilate	Tryptophan Metabolism	1.16513	-0.233572	0.136661	0.0965
phenyllactate (PLA)	Phenylalanine Metabolism	0.481079	0.554722	0.32511	0.0971
gamma-glutamyltryptophan	Gamma-glutamyl Amino Acid	4.16744	-0.722444	0.423698	0.0973
ethylmalonate	Leucine, Isoleucine and Valine Metabolism	0.787808	0.204717	0.120205	0.0977
X - 25985		1.09225	-0.0712833	0.0418854	0.0979
butyrylglycine (C4)	Fatty Acid Metabolism (also BCAA Metabolism)	1.52291	-0.323672	0.190601	0.0986
N-methylhydantoin	Creatine Metabolism	0.924373	0.655339	0.386966	0.0995
N-palmitoleoyltaurine	Endocannabinoid	0.753108	0.574567	0.34073	0.101
chiro-inositol	Inositol Metabolism	1.01105	-0.521339	0.30984	0.102
N-acetylaspartate (NAA)	Alanine and Aspartate Metabolism	0.766968	0.251494	0.1503	0.103
carnosine	Histidine Metabolism	0.598466	0.591317	0.355758	0.106
3-hydroxymyristate	Fatty Acid, Monohydroxy	1.63842	-0.341622	0.206308	0.107
beta-citrylglutamate	Glutamate Metabolism	1.45178	-0.484733	0.293156	0.107
glycerate	Glycolysis, Gluconeogenesis, and Pyruvate Metabolism	1.51725	-0.2791	0.169034	0.108
oleoyl ethanolamide	Endocannabinoid	1.51332	-0.3664	0.223317	0.11
agmatine	Polyamine Metabolism	0.605477	0.6564	0.400927	0.111
glycylleucine	Dipeptide	0.674605	0.421278	0.25849	0.112
pyrraline	Xenobiotics/Plant Compounds	0.434568	0.474717	0.290652	0.112
2-dimethylaminoethanol	Xenobiotics/Plant Compounds	1.75857	-0.331983	0.20638	0.117
cis-urocanate	Histidine Metabolism	1.4398	-0.496161	0.309094	0.118
2-isopropylmalate	Xenobiotics/Plant Compounds	0.370427	0.674289	0.421148	0.119
tyramine	Tyrosine Metabolism	0.623724	0.56505	0.354255	0.12
N-acetylglutamate	Glutamate Metabolism	1.6742	-0.269072	0.169434	0.122
2'-deoxyuridine	Pyrimidine Metabolism, Uracil containing	0.699819	0.328033	0.20698	0.122
X - 25201		0.931741	0.05775	0.0366457	0.124
phosphoethanolamine (PE)	Phospholipid Metabolism	0.803199	0.261306	0.165949	0.125
guanosine 3'-monophosphate (3'-GMP)	Purine Metabolism, Guanine containing	0.661675	0.40945	0.261602	0.127
serine	Glycine, Serine and Threonine Metabolism	0.832669	0.221433	0.141985	0.128
X - 11612		0.723952	0.390956	0.250333	0.128
taurine	Methionine, Cysteine, SAM and Taurine Metabolism	0.773811	0.465639	0.299795	0.13
N-methyl-GABA	Glutamate Metabolism	1.12905	0.494533	0.319054	0.13
X - 19920		1.92647	-0.260539	0.168424	0.131
N-palmitoylglycine	Fatty Acid Metabolism (Acyl Glycine)	0.726566	0.5445	0.352846	0.132
cytidine	Pyrimidine Metabolism, Cytidine containing	0.813812	0.328167	0.213566	0.134
hexanoylglycine (C6)	Fatty Acid Metabolism (Acyl Glycine)	1.67776	-0.352028	0.230089	0.135
glycerophosphoethanolamine	Phospholipid Metabolism	1.11027	-0.209256	0.137021	0.136
X - 24474		0.708013	0.306372	0.200845	0.136
cryptochlorogenic acid	Xenobiotics/Plant Compounds	5.49106	-0.581272	0.384143	0.139
13-HODE + 9-HODE	Fatty Acid, Monohydroxy	0.843126	0.208328	0.138327	0.141
N-stearoyltaurine	Endocannabinoid	0.985761	0.639889	0.424329	0.141
spermidine	Polyamine Metabolism	0.585954	0.382356	0.253833	0.141
palmitoleoyl ethanolamide	Endocannabinoid	0.852209	0.539633	0.360282	0.143
3-methylhistidine	Histidine Metabolism	0.774888	0.504939	0.337624	0.144
trehalose	Disaccharides and Oligosaccharides	0.46153	0.579561	0.389412	0.146
taurodeoxycholate	Secondary Bile Acid Metabolism	1.01784	-0.0165667	0.0112228	0.149
3-formylindole	Xenobiotics/Plant Compounds	0.809412	0.195122	0.132646	0.15
9,10,11-TriHOME	Fatty Acid, Trihydroxy	1.13959	-0.0904556	0.0619811	0.154
X - 21283		1.08838	-0.230894	0.159301	0.156
1-methyl-4-imidazoleacetate	Histidine Metabolism	1.33564	-0.317661	0.220133	0.158
adenosine	Purine Metabolism, Adenine containing	0.862111	0.143178	0.0991438	0.158
choline	Phospholipid Metabolism	0.921099	0.101072	0.0701217	0.159
6-oxolithocholate	Secondary Bile Acid Metabolism	1.42205	-0.172433	0.120092	0.16
eicosenoate (20:1n9 or 1n11)	Long Chain Monounsaturated Fatty Acid	2.85325	-0.496017	0.346315	0.161
2S,3R-dihydroxybutyrate	Fatty Acid, Dihydroxy	0.604622	-0.363933	0.253993	0.161
3'-AMP	Purine Metabolism, Adenine containing	0.390232	0.402772	0.282644	0.163
aspartate	Alanine and Aspartate Metabolism	1.17892	-0.143628	0.102096	0.169
N-oleoylserine	Endocannabinoid	0.776291	0.273456	0.194772	0.169
X - 22162		0.412639	0.485122	0.346047	0.17
isohyodeoxycholate	Secondary Bile Acid Metabolism	1.19835	-0.111456	0.0794322	0.17
hypoxanthine	Purine Metabolism, (Hypo)Xanthine/Inosine containing	0.905681	0.227589	0.162816	0.171
pseudouridine	Pyrimidine Metabolism, Uracil containing	0.874382	0.192444	0.137514	0.171
indole-3-carboxylate	Tryptophan Metabolism	0.72392	0.209989	0.150246	0.171
N,N,N-trimethyl-alanylproline betaine (TMAP)	Urea cycle; Arginine and Proline Metabolism	1.54611	-0.2569	0.183997	0.172
uridine 2'-monophosphate (2'-UMP)	Pyrimidine Metabolism, Uracil containing	0.868857	0.2615	0.189258	0.176
X - 25882		1.48213	-0.313694	0.227396	0.177
1-methylhistidine	Histidine Metabolism	1.29936	-0.298744	0.217422	0.178
5-HETE	Eicosanoid	2.08887	-0.370956	0.269511	0.178
caffeate	Xenobiotics/Plant Compounds	0.697449	0.739006	0.540814	0.181
2-pyrrolidinone	Glutamate Metabolism	0.861713	0.269217	0.19762	0.182
C-glycosyltryptophan	Tryptophan Metabolism	0.848628	0.218578	0.160545	0.182
X - 12111		2.28791	-0.501806	0.371703	0.186
12-HETE	Eicosanoid	1.60399	-0.381383	0.283254	0.187
hexadecatrienoate (16:3n3)	Long Chain Polyunsaturated Fatty Acid (n3 and n6)	0.803223	-0.684506	0.509068	0.188
palmitoylcholine	Fatty Acid Metabolism (Acyl Choline)	1.77924	-0.348239	0.259746	0.189
3-methyladipate	Fatty Acid, Dicarboxylate	0.42982	0.692017	0.517292	0.19
4-hydroxycinnamate	Xenobiotics/Plant Compounds	0.445248	0.331572	0.248027	0.19
fumarate	TCA Cycle	0.844848	0.237394	0.178376	0.192
gamma-glutamyl-epsilon-lysine	Gamma-glutamyl Amino Acid	0.809095	0.305144	0.229364	0.192
gamma-glutamyltyrosine	Gamma-glutamyl Amino Acid	5.06274	-0.899911	0.678052	0.193
glucuronate	Aminosugar Metabolism	0.517527	0.333344	0.251758	0.194
ursodeoxycholate	Secondary Bile Acid Metabolism	0.427765	0.475222	0.360753	0.197
erythritol	Xenobiotics/Plant Compounds	1.29066	-0.2149	0.163354	0.197
dehydrophytosphingosine	Sphingosines	1.34528	-0.2194	0.168009	0.2
glycine	Glycine, Serine and Threonine Metabolism	0.883345	0.163367	0.126558	0.205
laurate (12:0)	Medium Chain Fatty Acid	0.597715	0.291067	0.226277	0.207
mead acid (20:3n9)	Long Chain Polyunsaturated Fatty Acid (n3 and n6)	2.33937	-0.432794	0.336403	0.207
glycohyocholate	Secondary Bile Acid Metabolism	2.61235	0.720089	0.560394	0.207
stearidonate (18:4n3)	Long Chain Polyunsaturated Fatty Acid (n3 and n6)	1.7104	-0.7907	0.617867	0.209
alanine	Alanine and Aspartate Metabolism	0.863751	0.143322	0.112684	0.212
1-linolenoyl-galactosylglycerol (18:3)	Galactosyl Glycerolipids	1.61116	-0.352944	0.277546	0.212
2-hydroxy-3-methylvalerate	Leucine, Isoleucine and Valine Metabolism	1.17664	-0.332217	0.268417	0.224
X - 23590		0.702078	0.267328	0.215891	0.224
glycerol 2-phosphate	Chemical	1.03891	0.255528	0.207475	0.227
oxalate (ethanedioate)	Ascorbate and Aldarate Metabolism	1.21805	-0.201167	0.163729	0.228
X - 25420		0.0584958	0.724789	0.590844	0.228
N-oleoyl-alanine		1.08079	0.549067	0.448254	0.229
betaine	Glycine, Serine and Threonine Metabolism	0.781033	0.184189	0.152082	0.234
N-stearoylserine	Endocannabinoid	0.805513	0.318883	0.263907	0.235
cholesterol	Sterol	1.01007	0.251028	0.20905	0.238
X - 13835		0.856346	0.197139	0.164883	0.24
glycohyodeoxycholate	Secondary Bile Acid Metabolism	3.77295	0.725106	0.607933	0.241
2R,3R-dihydroxybutyrate	Fatty Acid, Dihydroxy	1.19309	-0.159178	0.134236	0.244
indolepropionate	Tryptophan Metabolism	0.54676	0.384411	0.325112	0.245
nonadecanoate (19:0)	Long Chain Saturated Fatty Acid	1.38179	-0.2116	0.179857	0.248
X - 25948		0.891738	0.141472	0.120272	0.248
3-aminoisobutyrate	Pyrimidine Metabolism, Thymine containing	0.906146	0.312972	0.267491	0.25
xanthurenate	Tryptophan Metabolism	0.86182	-0.271867	0.23212	0.25
arachidonoylcholine	Fatty Acid Metabolism (Acyl Choline)	0.80924	0.321778	0.274994	0.25
mevalonate	Mevalonate Metabolism	1.13691	-0.292183	0.251412	0.253
umbelliferone	Xenobiotics/Plant Compounds	9.8921	-0.4059	0.349163	0.253
X - 23654		0.525526	0.288917	0.249076	0.254
heneicosapentaenoate (21:5n3)	Long Chain Polyunsaturated Fatty Acid (n3 and n6)	1.58918	-0.671878	0.578899	0.254
5'-deoxy-5'-(methylsulfinyl)adenosine	Purine Metabolism, Adenine containing	1.07896	-0.48995	0.422186	0.254
oleate/vaccenate (18:1)	Long Chain Monounsaturated Fatty Acid	1.69244	-0.272767	0.235968	0.256
3-amino-2-piperidone	Urea cycle; Arginine and Proline Metabolism	0.773526	0.333717	0.289192	0.257
hyocholate	Secondary Bile Acid Metabolism	1.72746	0.626444	0.547838	0.261
X - 22812		1.05868	-0.26975	0.236088	0.261
caprate (10:0)	Medium Chain Fatty Acid	0.61602	0.289394	0.253564	0.262
N-formylmethionine	Methionine, Cysteine, SAM and Taurine Metabolism	2.05768	-0.40815	0.358958	0.263
2-piperidinone	Xenobiotics/Plant Compounds	0.990508	0.45075	0.399257	0.267
7-ketolithocholate	Secondary Bile Acid Metabolism	0.683635	0.482806	0.428111	0.267
indolelactate	Tryptophan Metabolism	0.560539	0.284717	0.253057	0.268
X - 25594		0.189525	0.5324	0.47313	0.268
N-acetylglucosaminylasparagine	Aminosugar Metabolism	0.794228	0.241578	0.21561	0.27
glutamine conjugate of C6H10O2 (2)	Partially Characterized Molecules	1.84624	-0.360061	0.321526	0.271
X - 21355		0.949384	0.0529056	0.0477098	0.275
N-acetylserine	Glycine, Serine and Threonine Metabolism	1.12649	-0.101067	0.091273	0.276
sinigrin	Xenobiotics/Plant Compounds	1.01309	-0.01195	0.0107883	0.276
isovalerylcarnitine (C5)	Leucine, Isoleucine and Valine Metabolism	1.39506	-0.222856	0.203538	0.281
docosahexaenoate (DHA; 22:6n3)	Long Chain Polyunsaturated Fatty Acid (n3 and n6)	3.29367	-0.728294	0.66909	0.284
2-O-methylascorbic acid	Ascorbate and Aldarate Metabolism	0.959207	0.150789	0.138576	0.284
X - 23780		1.89085	0.454	0.427276	0.295
ergothioneine	Xenobiotics/Plant Compounds	1.50137	-0.513033	0.483374	0.296
X - 23302		0.483035	0.472161	0.444845	0.296
ribitol	Pentose Metabolism	1.18325	-0.118889	0.112486	0.298
X - 24410		1.22515	-0.199856	0.189552	0.299
3-(4-hydroxyphenyl)propionate	Benzoate Metabolism	0.760621	0.41045	0.392497	0.303
dihomo-linolenoyl ethanolamide	Endocannabinoid	2.50713	-0.34175	0.328399	0.305
myristate (14:0)	Long Chain Saturated Fatty Acid	1.37328	-0.258956	0.250142	0.308
X - 25013		0.713135	0.275539	0.266825	0.309
X - 12680		0.935565	-0.257128	0.252873	0.316
5-hydroxylysine	Lysine Metabolism	1.0836	0.216556	0.21384	0.318
alpha-ketoglutarate	TCA Cycle	0.783025	0.255817	0.252578	0.318
threonine	Glycine, Serine and Threonine Metabolism	0.873484	0.138206	0.137534	0.322
sarcosine	Glycine, Serine and Threonine Metabolism	1.03152	0.291978	0.290775	0.322
tyrosol	Tyrosine Metabolism	0.412602	0.391344	0.391227	0.324
apigeninidin	Xenobiotics/Plant Compounds	0.94282	0.041	0.041	0.324
X - 23258		0.44745	0.246506	0.24659	0.325
4-hydroxyphenylacetate	Phenylalanine Metabolism	0.721708	0.281594	0.28318	0.327
gamma-aminobutyrate (GABA)	Glutamate Metabolism	0.740537	0.33835	0.34151	0.329
N-acetyl-cadaverine	Lysine Metabolism	0.759463	0.427056	0.433335	0.331
X - 15666		1.25723	-0.174689	0.178509	0.335
histidine	Histidine Metabolism	0.895437	0.160411	0.164192	0.335
N-acetylneuraminate	Aminosugar Metabolism	1.09721	0.299772	0.307395	0.336
X - 23287		0.900375	0.481833	0.496915	0.339
citraconate/glutaconate	TCA Cycle	1.08423	-0.213039	0.219937	0.34
2-oxoarginine	Urea cycle; Arginine and Proline Metabolism	1.12407	-0.245972	0.255109	0.342
2,3-dihydroxy-3-methylvalerate	Leucine, Isoleucine and Valine Metabolism	0.548737	-0.340583	0.353206	0.342
proline	Urea cycle; Arginine and Proline Metabolism	0.911229	0.189261	0.197647	0.345
myristoleate (14:1n5)	Long Chain Monounsaturated Fatty Acid	0.934063	0.249517	0.261146	0.346
3-ureidopropionate	Pyrimidine Metabolism, Uracil containing	1.40177	-0.26095	0.273608	0.347
phenylalanine	Phenylalanine Metabolism	0.898293	0.1174	0.12322	0.347
2'-deoxyguanosine	Purine Metabolism, Guanine containing	1.00202	-0.180322	0.190903	0.352
saccharopine	Lysine Metabolism	1.1046	-0.506117	0.537008	0.353
tryptophan	Tryptophan Metabolism	1.06821	-0.128839	0.137071	0.354
stachydrine	Xenobiotics/Plant Compounds	5.90328	-0.467633	0.498434	0.355
glycylisoleucine	Dipeptide	0.623685	0.297806	0.317466	0.355
X - 17812		1.09663	-0.205978	0.2216	0.359
alpha-tocopherol	Tocopherol Metabolism	3.32148	-0.571006	0.620127	0.364
stearoyl ethanolamide	Endocannabinoid	1.62206	-0.294806	0.322804	0.368
imidazole lactate	Histidine Metabolism	0.665738	0.18165	0.200483	0.371
N-acetylleucine	Leucine, Isoleucine and Valine Metabolism	0.783837	0.23315	0.25884	0.374
X - 25830		0.879878	0.182067	0.201991	0.374
N-butyryl-leucine	Leucine, Isoleucine and Valine Metabolism	1.11467	0.352328	0.393653	0.377
(S)-a-amino-omega-caprolactam	Xenobiotics/Plant Compounds	0.803393	0.1643	0.184304	0.379
X - 25089		2.39015	-0.29765	0.334681	0.38
2-aminobutyrate	Glutathione Metabolism	0.932941	0.316461	0.360012	0.386
3-hydroxylaurate	Fatty Acid, Monohydroxy	1.49984	-0.205661	0.237918	0.393
3-ureidoisobutyrate	Pyrimidine Metabolism, Uracil containing	2.33079	-0.342089	0.396069	0.394
catechin	Xenobiotics/Plant Compounds	2.09755	-0.272522	0.317144	0.396
3-methyl-2-oxobutyrate	Leucine, Isoleucine and Valine Metabolism	1.27102	-0.183822	0.214373	0.397
10-hydroxystearate	Fatty Acid, Monohydroxy	1.5192	-0.270961	0.31853	0.401
caproate (6:0)	Medium Chain Fatty Acid	1.27319	-0.197183	0.235793	0.409
palmitoleate (16:1n7)	Long Chain Monounsaturated Fatty Acid	1.19251	0.220261	0.266507	0.414
4-imidazoleacetate	Histidine Metabolism	0.910473	-0.208711	0.252906	0.415
15-HETE	Eicosanoid	1.50023	-0.251089	0.304468	0.415
3-(4-hydroxyphenyl)lactate (HPLA)	Tyrosine Metabolism	0.720719	0.194622	0.236417	0.416
suberate (C8-DC)	Fatty Acid, Dicarboxylate	1.11473	-0.119228	0.145698	0.419
X - 13507		0.513321	0.226439	0.277596	0.42
N-oleoyltaurine	Endocannabinoid	1.87153	0.370472	0.45714	0.423
palmitoyl ethanolamide	Endocannabinoid	1.28093	-0.1897	0.234528	0.424
leucylglycine	Dipeptide	1.6435	0.313744	0.389091	0.426
N6-carboxyethyllysine	Lysine Metabolism	1.07259	0.196033	0.245642	0.43
valine	Leucine, Isoleucine and Valine Metabolism	0.914291	0.139683	0.176939	0.435
X - 23267		3.0361	-0.405672	0.518677	0.44
X - 25936		0.970207	0.0989	0.127744	0.444
X - 25323		0.912271	-0.226044	0.29334	0.446
X - 25103		0.790678	0.185461	0.240879	0.447
5-(2-Hydroxyethyl)-4-methylthiazole	Thiamine Metabolism	0.649155	0.16635	0.21841	0.452
4-hydroxyglutamate	Glutamate Metabolism	0.984114	0.184978	0.243198	0.452
X - 12524		1.11245	-0.105717	0.139101	0.452
X - 23782		1.02799	-0.393089	0.520748	0.456
2-hydroxyheptanoate	Fatty Acid, Monohydroxy	0.765524	-0.147928	0.197327	0.459
3-hydroxydecanoate	Fatty Acid, Monohydroxy	1.13607	-0.113883	0.152468	0.46
imidazole propionate	Histidine Metabolism	0.887511	0.329389	0.443662	0.463
X - 21362		0.948886	0.0622389	0.0841844	0.465
succinate	TCA Cycle	0.873503	0.109783	0.149483	0.468
trimethylamine N-oxide	Phospholipid Metabolism	0.108694	0.320156	0.442158	0.474
X - 21788		1.37932	-0.227022	0.314493	0.475
orotate	Pyrimidine Metabolism, Orotate containing	0.629416	0.18325	0.256364	0.48
2,3-dihydroxyisovalerate	Xenobiotics/Plant Compounds	0.415818	0.299506	0.4207	0.481
X - 21360		0.924564	0.0605278	0.0861325	0.487
cystine	Methionine, Cysteine, SAM and Taurine Metabolism	0.910267	-0.358378	0.513524	0.49
myristoyl ethanolamide	Endocannabinoid	1.41277	-0.192711	0.277126	0.492
3-phenylpropionate (hydrocinnamate)	Benzoate Metabolism	1.37006	0.426733	0.617362	0.494
tetradecadienoate (14:2)	Long Chain Polyunsaturated Fatty Acid (n3 and n6)	1.15172	0.178244	0.258364	0.495
N-acetylmethionine sulfoxide	Methionine, Cysteine, SAM and Taurine Metabolism	1.04605	-0.138861	0.202771	0.498
hyodeoxycholate	Secondary Bile Acid Metabolism	2.62535	0.418028	0.612338	0.499
allo-threonine	Glycine, Serine and Threonine Metabolism	0.941569	0.108761	0.160765	0.503
5,6-dihydrothymine	Pyrimidine Metabolism, Thymine containing	1.07838	0.196094	0.293789	0.509
citrulline	Urea cycle; Arginine and Proline Metabolism	1.01651	-0.105844	0.158981	0.51
glycerol 3-phosphate	Glycerolipid Metabolism	1.1825	-0.110361	0.1664	0.512
S-adenosylhomocysteine (SAH)	Methionine, Cysteine, SAM and Taurine Metabolism	0.990278	-0.0964722	0.148511	0.52
2,4-dihydroxybutyrate	Fatty Acid, Dihydroxy	0.976257	-0.105039	0.162877	0.523
octanoylcarnitine (C8)	Fatty Acid Metabolism (Acyl Carnitine, Medium Chain)	1.3549	-0.146122	0.228301	0.526
piperine	Xenobiotics/Plant Compounds	2.38851	-0.392717	0.61848	0.53
1-methylguanidine	Guanidino and Acetamido Metabolism	0.948199	-0.135156	0.216236	0.536
linoleoyl ethanolamide	Endocannabinoid	0.825677	0.102111	0.163772	0.537
S-(3-hydroxypropyl)mercapturic acid (HPMA)	Chemical	1.0729	-0.313239	0.508323	0.542
2'-deoxycytidine	Pyrimidine Metabolism, Cytidine containing	0.878802	0.141633	0.230422	0.543
phenylalanylglycine	Dipeptide	1.4756	-0.203317	0.331791	0.544
gamma-tocopherol/beta-tocopherol	Tocopherol Metabolism	2.58893	-0.300344	0.491041	0.545
pyroglutamine	Glutamate Metabolism	0.932413	0.0862056	0.141515	0.546
X - 25227		4.53638	-0.206639	0.355599	0.565
2'-deoxyinosine	Purine Metabolism, (Hypo)Xanthine/Inosine containing	0.644331	0.208039	0.36063	0.568
dihydroorotate	Pyrimidine Metabolism, Orotate containing	0.93734	0.103383	0.179132	0.568
4-methyl-2-oxopentanoate	Leucine, Isoleucine and Valine Metabolism	1.03621	0.0929889	0.161817	0.569
alanylleucine	Dipeptide	1.27633	0.202139	0.351749	0.569
stearoylcholine	Fatty Acid Metabolism (Acyl Choline)	1.41743	-0.176033	0.306332	0.569
guanidinoacetate	Creatine Metabolism	1.22379	-0.0898722	0.15693	0.571
docosapentaenoate (n6 DPA; 22:5n6)	Long Chain Polyunsaturated Fatty Acid (n3 and n6)	1.44885	0.292133	0.511636	0.572
X - 24435		1.32978	0.212411	0.374729	0.575
scopoletin	Xenobiotics/Plant Compounds	1.21622	-0.235261	0.416205	0.576
X - 11795		0.522681	0.191522	0.342054	0.579
adrenate (22:4n6)	Long Chain Polyunsaturated Fatty Acid (n3 and n6)	1.61352	0.211128	0.379483	0.582
X - 25957		0.569016	0.232628	0.418659	0.582
9,10-DiHOME	Fatty Acid, Dihydroxy	1.18818	0.131267	0.238384	0.585
phenylacetate	Phenylalanine Metabolism	1.65005	-0.163167	0.296057	0.585
X - 17010		0.786468	0.120839	0.220372	0.587
S-methylcysteine sulfoxide	Methionine, Cysteine, SAM and Taurine Metabolism	0.920073	-0.354917	0.658618	0.593
2,8-quinolinediol	Xenobiotics/Plant Compounds	1.17526	0.300806	0.571283	0.602
sebacate (C10-DC)	Fatty Acid, Dicarboxylate	1.22394	-0.0967778	0.184718	0.604
5-aminovalerate	Lysine Metabolism	1.19261	-0.195428	0.376603	0.607
N6-succinyladenosine	Purine Metabolism, Adenine containing	0.949178	0.075	0.145192	0.609
N-acetyltaurine	Methionine, Cysteine, SAM and Taurine Metabolism	0.953159	0.0996333	0.194017	0.611
caprylate (8:0)	Medium Chain Fatty Acid	0.822347	0.110244	0.218007	0.616
ectoine	Chemical	1.02613	0.155383	0.306702	0.616
arabitol/xylitol	Pentose Metabolism	0.858023	0.111344	0.220943	0.618
methionine	Methionine, Cysteine, SAM and Taurine Metabolism	1.82989	-0.191311	0.38168	0.619
X - 24810		0.647599	0.117189	0.233555	0.619
alpha-hydroxycaproate	Fatty Acid, Monohydroxy	1.14205	-0.104767	0.213277	0.626
N-acetyltyrosine	Tyrosine Metabolism	1.13385	-0.102239	0.208326	0.627
p-hydroxybenzaldehyde	Benzoate Metabolism	1.11415	-0.0697667	0.142508	0.628
isobutyrylcarnitine (C4)	Leucine, Isoleucine and Valine Metabolism	0.810769	-0.164417	0.340741	0.633
inositol 1-phosphate (I1P)	Inositol Metabolism	0.539703	0.140867	0.30454	0.647
2-hydroxybehenate	Fatty Acid, Monohydroxy	0.995944	0.0796833	0.173203	0.648
nicotinamide	Nicotinate and Nicotinamide Metabolism	0.977394	-0.12135	0.263619	0.648
1-arachidonoyl-GPA (20:4)	Lysophospholipid	1.6547	-0.152472	0.333374	0.65
N-acetylisoleucine	Leucine, Isoleucine and Valine Metabolism	0.942401	0.115717	0.255884	0.654
dihomolinoleate (20:2n6)	Long Chain Polyunsaturated Fatty Acid (n3 and n6)	1.96853	-0.160511	0.359451	0.658
cholate	Primary Bile Acid Metabolism	1.80084	-0.273383	0.614235	0.659
dihomolinolenate (20:3n3 or 3n6)	Long Chain Polyunsaturated Fatty Acid (n3 and n6)	1.8715	-0.157739	0.354221	0.659
X - 25829		1.02576	-0.07555	0.172206	0.664
N-palmitoylserine	Endocannabinoid	1.07615	0.120044	0.274441	0.665
3-hydroxyisobutyrate	Leucine, Isoleucine and Valine Metabolism	0.95192	0.0628722	0.14582	0.669
X - 23230		0.834271	-0.108156	0.254126	0.673
1-stearoyl-GPG (18:0)	Lysophospholipid	0.905524	0.0873556	0.213322	0.685
methylmalonate (MMA)	Fatty Acid Metabolism (also BCAA Metabolism)	0.845337	0.0775	0.190272	0.686
azelate (C9-DC)	Fatty Acid, Dicarboxylate	1.00299	-0.0570444	0.142627	0.692
p-hydroxybenzyl-glucosinolate	Xenobiotics/Plant Compounds	3.63152	-0.132761	0.334068	0.694
hexadecadienoate (16:2n6)	Long Chain Polyunsaturated Fatty Acid (n3 and n6)	1.05728	0.127861	0.331495	0.702
X - 25603		0.855196	0.0849056	0.2225	0.705
N-carbamoylputrescine	Polyamine Metabolism	1.57466	-0.184061	0.486908	0.708
glycerophosphoserine	Phospholipid Metabolism	0.869356	-0.0746	0.198405	0.709
docosadienoate (22:2n6)	Long Chain Polyunsaturated Fatty Acid (n3 and n6)	2.13686	-0.15185	0.411195	0.714
3-sulfo-L-alanine	Methionine, Cysteine, SAM and Taurine Metabolism	0.904512	0.0792333	0.22005	0.721
creatine	Creatine Metabolism	0.994208	0.0768667	0.223076	0.733
dihydroferulate	Xenobiotics/Plant Compounds	0.52419	0.102472	0.307742	0.741
N-acetylglutamine	Glutamate Metabolism	0.986508	0.0582278	0.175137	0.742
mevalonolactone	Mevalonate Metabolism	0.741952	0.0965444	0.292244	0.743
carnitine	Carnitine Metabolism	0.407196	-0.116833	0.367397	0.752
lithocholate	Secondary Bile Acid Metabolism	2.28825	-0.117211	0.369336	0.753
2-aminophenol sulfate	Chemical	0.869508	0.0425944	0.146193	0.773
(N(1) + N(8))-acetylspermidine	Polyamine Metabolism	0.988311	0.0427056	0.147608	0.774
gamma-glutamylglutamate	Gamma-glutamyl Amino Acid	1.37077	-0.0905444	0.314794	0.775
N-acetylcarnosine	Histidine Metabolism	0.974389	0.0870278	0.310815	0.781
chrysoeriol	Xenobiotics/Plant Compounds	3.09438	-0.125944	0.450731	0.782
naringenin	Xenobiotics/Plant Compounds	0.735113	-0.102839	0.374369	0.785
arachidonate (20:4n6)	Long Chain Polyunsaturated Fatty Acid (n3 and n6)	1.82124	0.0866944	0.316537	0.786
xanthine	Purine Metabolism, (Hypo)Xanthine/Inosine containing	0.945392	0.0309556	0.120724	0.799
prolylglycine	Dipeptide	1.20207	-0.0512556	0.208304	0.807
X - 12101		1.50913	-0.0944611	0.385138	0.808
alpha-hydroxyisocaproate	Leucine, Isoleucine and Valine Metabolism	1.01659	-0.0694556	0.287518	0.811
1-oleoyl-GPG (18:1)	Lysophospholipid	0.977738	-0.0465889	0.195143	0.813
1-linoleoyl-2-linolenoyl-digalactosylglycerol (18:2/18:3)	Galactosyl Glycerolipids	0.639006	0.0711167	0.302431	0.816
palmitoloelycholine	Fatty Acid Metabolism (Acyl Choline)	1.90637	0.0836833	0.371664	0.823
malate	TCA Cycle	0.770263	-0.0485944	0.218556	0.825
alpha-hydroxyisovalerate	Leucine, Isoleucine and Valine Metabolism	0.92069	-0.0589889	0.265467	0.825
5'- GMP	Purine Metabolism, Guanine containing	0.906275	0.0301167	0.137676	0.828
N-formylphenylalanine	Tyrosine Metabolism	0.963832	0.0506333	0.232766	0.829
calystegine A3	Xenobiotics/Plant Compounds	2.24253	-0.0641111	0.300527	0.832
piperidine	Xenobiotics/Plant Compounds	1.18612	-0.0384667	0.196563	0.846
X - 25042		1.2015	0.0604889	0.31151	0.847
docosahexaenoyl ethanolamide	Endocannabinoid	1.26344	-0.0769722	0.42809	0.858
N-acetyltryptophan	Tryptophan Metabolism	0.974568	-0.03205	0.182623	0.862
X - 18059		0.54531	0.0452167	0.262901	0.864
X - 25952		0.0482362	0.0907833	0.544243	0.869
N2,N2-dimethylguanosine	Purine Metabolism, Guanine containing	0.950229	0.0257	0.155818	0.87
mannitol/sorbitol	Fructose, Mannose and Galactose Metabolism	1.0201	0.0258444	0.167301	0.878
trans-urocanate	Histidine Metabolism	0.904573	-0.05755	0.384968	0.882
3-(3-amino-3-carboxypropyl)uridine	Pyrimidine Metabolism, Uracil containing	0.981332	-0.0199556	0.135753	0.884
glutamine	Glutamate Metabolism	1.35708	-0.0563056	0.388706	0.886
taurocholate	Primary Bile Acid Metabolism	0.93318	0.0841056	0.617396	0.892
beta-guanidinopropanoate	Xenobiotics/Plant Compounds	0.869567	0.0280833	0.208747	0.894
3-phosphoglycerate	Glycolysis, Gluconeogenesis, and Pyruvate Metabolism	1.52157	0.0579722	0.456664	0.9
2-aminoheptanoate	Fatty Acid, Amino	1.03462	-0.0128389	0.115937	0.912
quinate	Xenobiotics/Plant Compounds	2.82589	0.0528	0.480642	0.913
3-methyl-2-oxovalerate	Leucine, Isoleucine and Valine Metabolism	1.07899	0.0156056	0.151489	0.919
N-acetylphenylalanine	Phenylalanine Metabolism	0.991272	0.0215722	0.212043	0.92
cytosine	Pyrimidine Metabolism, Cytidine containing	0.957384	-0.0204056	0.208491	0.923
thymine	Pyrimidine Metabolism, Thymine containing	1.16126	-0.0292333	0.317045	0.927
X - 25545		0.775828	-0.0279056	0.315737	0.93
N-acetylhistidine	Histidine Metabolism	0.886456	-0.0340833	0.400923	0.933
1,3-propanediol	Chemical	1.33351	-0.0352	0.453005	0.939
valylglycine	Dipeptide	1.55883	0.0278889	0.375948	0.941
cyclo(gly-pro)	Dipeptide	1.7414	0.0229111	0.352245	0.949
valerylcarnitine (C5)	Fatty Acid Metabolism (Acyl Carnitine, Short Chain)	1.07353	0.0125111	0.251787	0.961
gamma-glutamylmethionine	Gamma-glutamyl Amino Acid	4.75587	0.0209278	0.440211	0.962
levulinate (4-oxovalerate)	Xenobiotics/Plant Compounds	0.416954	0.0164222	0.348909	0.963
N-acetylvaline	Leucine, Isoleucine and Valine Metabolism	0.961215	0.0101722	0.255085	0.968
gamma-glutamyl-alpha-lysine	Gamma-glutamyl Amino Acid	1.09953	0.00841667	0.241845	0.972
X - 24243		1.31694	-0.0103444	0.312651	0.974
thymidine	Pyrimidine Metabolism, Thymine containing	0.917538	0.00471667	0.157095	0.976
X - 23587		0.898894	0.00976111	0.323645	0.976
X - 24411		1.04785	-0.00507778	0.169771	0.976
palmitate (16:0)	Long Chain Saturated Fatty Acid	1.16803	-0.00445556	0.151247	0.977
N-acetylputrescine	Polyamine Metabolism	0.976408	0.00823333	0.316798	0.979
valylleucine	Dipeptide	1.51821	-0.01055	0.400678	0.979
X - 25212		0.957725	0.00448333	0.178043	0.98
5-dodecenoate (12:1n7)	Medium Chain Fatty Acid	0.706336	-0.00825556	0.392134	0.983
X - 24453		1.03014	0.00385556	0.237895	0.987
3-hydroxyoctanoate	Fatty Acid, Monohydroxy	0.671881	0.00197778	0.206662	0.992
pyridoxate	Vitamin B6 Metabolism	0.914824	-0.000638889	0.166702	0.997
guanine	Purine Metabolism, Guanine containing	0.984343	-0.000633333	0.362398	0.999
